# Supplementary material for: HPV E6 inhibits E6AP to regulate epithelial homeostasis by modulating keratinocyte differentiation commitment and YAP1 activation
Source: PLoS Pathog. 2023 Jun 28;19(6):e1011464. doi: 10.1371/journal.ppat.1011464 (PMC10335691; doi:10.1371/journal.ppat.1011464)
Supplement: S1 Table — (XLSX) [file ppat.1011464.s015.xlsx]

## Sheet: primer sequence
Supplementary table 1: primers used in this study
Name	sequence from 5' to 3'
Flag 11E6 forward	AAAAAGCAGGCTGCCACCATGGATTACAAGGATGACGACGATAAGGAAAGTAAAGATGCCTCCACG
11E6 reverse	AGAAAGCTGGGttaGGGTAACAAGTCTTCCATGCA
Flag 16E6 forward	AAAAAGCAGGCTGCCACCATGGATTACAAGGATGACGACGATAAGCACCAAAAGAGAACTGCAATG
16E6 reverse	AGAAAGCTGGGttaGGGTAACAAGTCTTCCATGCA
11E6 W133R forward	CGTAAGGGTCGTTGCTTACACTGCT
11E6 W133R reverse	CTGGTTATTTAGTTTTATGAAGCGT
IVM-11E6L70AF	GCACAAGGGAAAATTAACCAATAT
IVM-11E6L70AR	TTCTAAGCAACAGGCACACGCTGC
IVM-16E6F69AF	GCATATTCTAAAATTAGTGAGTAT
IVM-16E6F69AR	CTTTAAACATTTATCACATACAGC
11E6 L111Q forward	CAGTGTGAAATAGAAAAACTAAAGCAC
11E6 L111Q reverse	CGGCTTGTGACACAGGTAACAACG
16E6 L50G forward	GCTTGTATAGTATATAGAGATGGGAATCCA
16E6 L50G reverse	ATCCCGAAAAGCAAAGTCATATAC
RT-qPCR primer		Genomic qPCR primer
Name	sequence from 5' to 3'	Name	sequence from 5' to 3'
CYR61 F	ACGCTGGATGTTTGAGTGTG	GAPDH F	CCTCCCGCTTCGCTCTCT
CYR61 R	TGTAGAAGGGAAACGCTGCT	GAPDH R	CTGGCGACGCAAAAGAAGA
PTGS2 F	CCTGTGCCTGATGATTGC	HPV11 F	ACATTAGATCCGTGGACAGTACAATC
PTGS2 R	CTGATGCGTGAAGTGCTG	HPV11 R	TTCCTTCTTTGGTGCTTGTTGTAA
ATF3 F	GGAGTGCCTGCAGAAAGAGT	HPV16 F	GACTATCCAGCGACCAAGATCAG
ATF3 R	CCATTCTGAGCCCGGACAAT	HPV16 R	CTGAGTCTCTGTGCAACAACTTAGTG
AXL F	GAGAACATTAGTGCTACGCGGAA
AXL R	CCTTAGCCCTATGTCCATTAGCA
AREG F	CGAACCACAAATACCTGGCTA
AREG R	TCCATTTTTGCCTCCCTTTT
PLAU-F	CAC GCA AGG GGA GAT GAA
PLAU-R	ACA GCA TTT TGG TGG TGA CTT
NHERF1 F	TACAGAAGGAGAACAGTCGTGAAGC
NHERF1 R	GCCAGGGAGATGTTGAAGTCTAGG
KRT1F	GAGGATATAGCCCAGAAGAG
KRT1 R	ATCTAAGTCTCTGGATCACAC
KRT4 F	GTACAGAATGTCTGGAGAATG
KRT4 R	TGGTAGAGATGATCTTGCTG
KRT10 F	AAGAGCAAGGAACTGACTAC
KRT10 R	CGTCTCAATTCAGTAATCTCAG
KRT16 F	AAAGACTACAGTCCCTACTTC
KRT16 R	TTGTCAATCTGCAAAATGGG
IVL F	TTACTGTGAGTCTGGTTGAC
IVL R	TGTTTCATTTGCTCCTGATG
GAPDH F	GTGAAGGTCGGAGTCAACG
GAPDH R	GGTGAAGACGCCAGTGGACTC
