# Supplementary material for: HPV E6 inhibits E6AP to regulate epithelial homeostasis by modulating keratinocyte differentiation commitment and YAP1 activation
Source: PLoS Pathog. 2023 Jun 28;19(6):e1011464. doi: 10.1371/journal.ppat.1011464 (PMC10335691; doi:10.1371/journal.ppat.1011464)
Supplement: S2 Table — (XLSX) [file ppat.1011464.s016.xlsx]

## Sheet: Sheet1
Supplementary table 2: Plasmids used in the study
Doorbar lab plasmid	Plasmid name	Gene	Promoter	Bacterial Resistance	Tag	Tag location	Selectable Marker	Original Source
1	pQCXIN-Flag11E6	HPV11 E6	CMV	Ampicillin	Flag	N terminus	Neomycin	This Study
2	pQCXIN-Flag16E6	HPV16 E6	CMV	Ampicillin	Flag	N terminus	Neomycin	This Study
3	pQCXIN-Flag11E6 W133R	HPV11 E6	CMV	Ampicillin	Flag	N terminus	Neomycin	This Study
4	pQCXIN-Flag11E6 L111Q	HPV11 E6	CMV	Ampicillin	Flag	N terminus	Neomycin	This Study
5	pQCXIN-Flag11E6 L70A	HPV11 E6	CMV	Ampicillin	Flag	N terminus	Neomycin	This Study
6	pQCXIN-Flag16E6 L50G	HPV16 E6	CMV	Ampicillin	Flag	N terminus	Neomycin	This Study
7	pQCXIN-Flag16E6 F69A	HPV16 E6	CMV	Ampicillin	Flag	N terminus	Neomycin	This Study
8	pQCXIN-EV	Empty	CMV	Ampicillin	n/a	n/a	Neomycin	[1]
9	pQCXIP-mCherry	mCherry	CMV	Ampicillin	n/a	n/a	Puromycin	[1]
10	pQCXIP-eGFP	eGFP	CMV	Ampicillin	n/a	n/a	Puromycin	This Study
11	pBOB-EF1-FastFUCCI-Puro	mKO2-hCDT1, mAG-hGEM	EF1 and PGK	Ampicillin	n/a	n/a	Puromycin	Addgene
12	pCL-SI-MSCVpuro-H1R-E6APRi4	The E6AP shRNA-targeted sequences were 5′-AGCTGCAAAGCATCTAATA-3′ and 5′-GAAATCTAGTGAATGATGA-3′.	CMV	Ampicillin	n/a	n/a	Puromycin	[2]
13	pSpCas9(BB)-2A-Puro (PX459)-E6APgRNA2	gene locus 15:25370857-25370876	U6	Ampicillin	n/a	n/a	Puromycin	[3]
14	pSpCas9(BB)-2A-Puro (PX459)-scrambled gene control	5' CACCGCAGACAAACCCTTGAACCA 3’	U6	Ampicillin	n/a	n/a	Puromycin	This Study
15	pCL-SI-MSCVpuro-H1R-luciferase	5'-CGTACGCGGAATACTTCGA-3’	CMV	Ampicillin	n/a	n/a	Puromycin	[2]
gRNA sequences		5' to 3'
	scrambled control sgRNA forward	CACCGCAGACAAACCCTTGAACCA
	scrambled control sgRNA reverse	AAACTGGTTCAAGGGTTTGTCTGC
	E6APgRNA F	GTTTCCAGGGGGTCCACTCG
	E6APgRNA R	CGAGTGGACCCCCTGGAAAC
Reference
1. Saunders-Wood T, Egawa N, Zheng K, Giaretta A, Griffin HM, Doorbar J. Role of E6 in maintaining the basal cell reservoir during productive papillomavirus infection. Journal of Virology. 2022 Mar 9;96(5):e01181-21.
2. Handa K, Yugawa T, Narisawa-Saito M, Ohno SI, Fujita M, Kiyono T. E6AP-dependent degradation of DLG4/PSD95 by high-risk human papillomavirus type 18 E6 protein. Journal of virology. 2007 Feb 1;81(3):1379-89.
3. White EA, Münger K, Howley PM. High-risk human papillomavirus E7 proteins target PTPN14 for degradation. MBio. 2016 Nov 2;7(5):e01530-16.
