# Supplementary material for: HPV E6 inhibits E6AP to regulate epithelial homeostasis by modulating keratinocyte differentiation commitment and YAP1 activation
Source: PLoS Pathog. 2023 Jun 28;19(6):e1011464. doi: 10.1371/journal.ppat.1011464 (PMC10335691; doi:10.1371/journal.ppat.1011464)
Supplement: S3 Table — (XLSX) [file ppat.1011464.s017.xlsx]

## Sheet: Sheet1
Supplementary table 3: Antibodies used in the study
Primary antibodies
Target	Species	Company	Catalogue number	Use	Dilution
MCM7	rabbit monoclonal antibody	Abcam	ab52489	IF	1:100
K10	rabbit monoclonal antibody	Abcam	ab9026	IF	1:300
DE-K10	mouse monoclonal antibody	Thermofisher	MA5-13705	IF	1:300
Active YAP	rabbit monoclonal antibody	Abcam	ab205270	IF/Western Blot	1:100/1:1000
E6AP	mouse monoclonal antibody	Merck	E8655	IF/Western Blot	1:100/1:500
NHERF1	mouse monoclonal antibody	Santa cruz	sc-271552	Western Blot	1:1000
Total YAP	rabbit monoclonal antibody	Cell signalling	4912	IF/western blot	1:100/1:500
Ser127 YAP	rabbit monoclonal antibody	Cell signalling	4911	IF/Western Blot	1:100/1:500
GAPDH	mouse monoclonal antibody	EMD Millipore Corp. USA	MAB374	Western Blot	1:2000
K13	rabbit monoclonal antibody	Abcam	EPR3671	IF	1:100
Secondary antibodies	Species	Company	Use	Dilution
Alexa fluorophore 488	Anti-mouse	Thermofisher scientific	IF	1:250
Alexa fluorophore 594	Anti-rabbit	Thermofisher scientific	IF	1:250
Immpress HRP Horse IgG polymer detection kit	Anti-mouse/rabbit	Vector lab	IF	No dilution
IRDye 680RD Goat IgG	Anti-mouse/rabbit	LI-COR biosciences	Western blot	1:10000
IRDye 800CW Goat IgG	Anti-mouse/rabbit	LI-COR biosciences	Western blot	1:10000
